# Supplementary material for: Hydrocarbon Removal by Two Differently Developed Microbial Inoculants and Comparing Their Actions with Biostimulation Treatment
Source: Molecules. 2020 Feb 4;25(3):661. doi: 10.3390/molecules25030661 (PMC7036810; doi:10.3390/molecules25030661)
Supplement: Supplementary file 1 [file molecules-25-00661-s001.zip]

Archive with 2 entries (2 files):
- Figure S1.pdf
- Supplementary material.pdf
